# Supplementary material for: Global Distribution and Natural Recombination of Hepatitis D Virus: Implication of Kyrgyzstan Emerging HDVs in the Clinical Outcomes
Source: Viruses. 2022 Jul 2;14(7):1467. doi: 10.3390/v14071467 (PMC9323457; doi:10.3390/v14071467)
Supplement: Supplementary file 1 [file viruses-14-01467-s001.zip]

Archive with 1 entries (1 files):
- viruses-1798093-supplementary.pdf
